# Supplementary material for: Isolation and Pathogenicity of a Novel Goose Astrovirus from Overfed Adult Landaise Geese in China
Source: Viruses. 2022 Dec 15;14(12):2806. doi: 10.3390/v14122806 (PMC9784181; doi:10.3390/v14122806)
Supplement: Supplementary file 1 [file viruses-14-02806-s001.zip]

Archive with 1 entries (1 files):
- viruses-2060745-supplementary.pdf
